# Supplementary material for: Peripheral tissue BDNF expression is affected by promoter IV defect and enriched environments in mice: negative hippocampus-intestine and positive thymus-serum-muscle correlations
Source: Mol Med. 2025 May 2;31:164. doi: 10.1186/s10020-025-01196-4 (PMC12048937; doi:10.1186/s10020-025-01196-4)
Supplement: Supplementary file 2 — Supplementary Table 1. [file 10020_2025_1196_MOESM2_ESM.xlsx]

## Sheet: Fig. 1 Tissue distribution
	WT-SCT	WT-SCT	WT-SCT	WT-SCT	WT-SCT	WT-SCT	WT-SCT	WT-SCT	WT-SCT	WT-SCT	WT-SCT
	Frontal Cortex	Hippocampus	Heart	Lung	Liver	Spleen	Intestine	Kidney	Thymus	Muscle	Serum
N (Male)	5	5	5	4	6	6	5	6	5	6	6
Average	49.1988	116.848	50.7389	62.5383	18.2485	11.5446	9.07892	27.6492	21.1497	18.0885	0.606751
STDEV	25.1134	36.9214	38.0882	30.6136	7.19314	10.6601	6.71554	10.45	13.3951	9.69255	0.580785
SE	11.2311	16.5118	17.0336	15.3068	2.93659	4.35195	3.00328	4.26621	5.99046	3.95696	0.237104
N (Female)	6	6	6	6	6	6	6	6	5	5	6
Average	39.1185	89.9779	70.5694	99.5696	14.9889	12.3316	14.2996	35.5938	43.1438	14.5183	0.661284
STDEV	20.8127	45.2024	37.6052	54.3642	4.56869	10.6297	13.5845	25.9733	31.4701	4.59512	0.688126
SE	8.49675	26.1163	19.8836	26.2878	3.74373	4.99741	5.39038	12.0173	14.0171	4.69063	1.80611
N (Male +Female)	11	11	11	10	12	12	11	12	10	11	12
Average	43.7004	100	61.5556	84.7571	16.6187	11.9381	11.9266	31.6215	32.1468	16.4657	0.634017
STDEV	22.2839	41.9979	37.3445	48.1665	5.99201	10.1578	10.8509	19.326	25.5789	7.67431	0.607757
SE	6.71884	12.6628	11.2598	15.2316	1.72974	2.93231	3.27166	5.57892	8.08877	2.31389	0.175444
sample skewness	0.337404	0.455606	0.264846	0.759968	0.895841	1.68502	1.08963	0.849025	1.12478	0.740853	0.282822
sample kurtousis	-1.91239	-0.86923	-1.90668	-1.28609	1.99822	1.59956	-0.158955	-0.637692	-0.199542	-0.374693	-1.83323
JB test statistics	1.88494	0.726857	1.79483	1.65176	3.60151	6.95787	2.18827	1.64501	2.12514	1.0706	1.84034
Jarque-Bera test p	0.389664	0.695288	0.407623	0.437849	0.165174	0.0308402	0.33483	0.439329	0.345566	0.585494	0.398451
T-test ( Male vs females)	0.484333	0.315252	0.409032	0.255956	0.370848	0.900642	0.456101	0.502829	0.188398	0.471623	0.885021
*Data were normalized to data of the hippocampus (% HIP).

## Sheet: Fig. 2 promoter IV effects
		KIV-SCT	KIV-SCT	KIV-SCT	KIV-SCT	KIV-SCT	KIV-SCT	KIV-SCT	KIV-SCT	KIV-SCT	KIV-SCT	KIV-SCT	WT-SCT	WT-SCT	WT-SCT	WT-SCT	WT-SCT	WT-SCT	WT-SCT	WT-SCT	WT-SCT	WT-SCT	WT-SCT
Fig. 2 BDNF promoter IV effect		Frontal Cortex	Hippocampus	Heart	Lung	Liver	Spleen	Intestine	Kidney	Thymus	Muscle	Serum	Frontal Cortex	Hippocampus	Heart	Lung	Liver	Spleen	Intestine	Kidney	Thymus	Muscle	Serum
Male	N	6	5	6	5	6	5	6	5	6	5	5	5	5	5	5	6	6	5	6	6	6	5
Male	Average	95.4335	79.1681	88.4248	102.452	153.593	142.7	247.551	124.787	161.575	75.0226	134.636	104.482	116.745	82.3515	101.75	108.539	98.75	97.2018	99.4959	100.837	102.45	104.601
Male	STDEV	58.5621	28.5199	33.5345	29.1355	20.2804	40.3262	88.6443	37.7039	46.1508	9.56183	9.61557	16.0667	36.9263	11.4762	32.5909	34.1001	50.7186	31.9863	37.3442	56.8954	29.8577	22.5428
Male	SE	17.953	14.9979	11.0198	15.7023	8.21991	15.6661	36.194	14.6322	19.8952	4.38137	9.26526	9.42417	18.2209	10.7108	9.66192	13.183	18.4925	14.4862	14.1144	19.1323	11.4653	11.1469
Female	N	5	6	6	6	6	4	6	6	5	5	6	6	7	7	6	6	6	7	6	5	5	7
Female	Average	114.478	107.558	82.4149	109.4	145.53	113.971	167.727	105.43	150.71	72.1471	114.219	96.1612	88.0845	112.567	98.5492	91.5087	101.388	102.045	100.468	98.9862	97.108	96.9312
Female	STDEV	17.3345	34.0443	21.371	41.9547	21.0139	22.1973	74.9071	28.273	56.5194	10.9254	23.6029	25.3746	41.6533	22.8032	8.84352	30.939	44.0168	35.0733	35.1355	37.9734	28.9482	27.7779
Female	SE	7.75222	13.8985	8.72467	17.1279	8.57889	11.0987	30.5807	11.5424	25.2762	4.88597	9.63583	10.3591	15.7435	8.6188	3.61035	12.6308	17.9698	13.2565	14.344	16.9822	12.946	10.4991
Male+Female	N	11	11	12	11	12	9	12	11	11	10	11	11	12	12	11	12	12	12	12	11	11	12
Male+Female	Average	104.09	94.6537	85.4198	106.242	149.561	129.931	207.639	114.229	156.637	73.5849	123.5	99.9435	100.026	99.9774	100.004	100.024	100.069	100.027	99.9822	99.9958	100.022	100.127
Male+Female	STDEV	43.9757	33.5363	26.9929	35.1115	20.1346	35.0306	88.6568	32.7185	48.7332	9.79705	20.7178	21.0731	40.7431	23.95	21.6047	32.2916	45.2971	32.3921	34.5731	46.8644	28.0842	24.9253
Male+Female	SE	13.2592	10.1116	7.79217	10.5865	5.81235	11.6769	25.593	9.865	14.6936	3.0981	6.24664	6.35377	11.7615	6.91378	6.51406	9.32179	13.0762	9.35079	9.9804	14.1301	8.46769	7.19531
	sample skewness	0.240464	-0.0501565	0.633211	0.32322	-0.111221	0.39813	0.0755097	-0.290762	0.549291	0.168395	-1.07144	-1.08416	0.605983	0.782989	1.10698	0.298077	0.828154	0.562218	0.00985141	0.30159	-0.176176	-0.195438
	sample kurtousis	0.17472	-1.21708	-0.771929	-1.06114	1.64624	-0.948836	-1.3544	-0.010321	-1.65653	0.0935648	0.325189	1.57145	-0.660557	-0.225198	2.63556	-0.434999	-0.327855	-1.09134	-1.32762	0.739591	-0.71542	0.0047374
	JB test statistics	0.12	0.683538	1.09985	0.707617	1.37979	0.57537	0.928608	0.155044	1.81086	0.0509089	2.15309	3.28672	0.952599	1.2515	5.43022	0.272312	1.42542	1.22769	0.881482	0.41746	0.29149	0.0764031
	Jarque-Bera test p	0.941764	0.710512	0.576993	0.702009	0.501628	0.749998	0.628572	0.925407	0.404367	0.974867	0.340771	0.19333	0.621077	0.53486	0.0661978	0.872707	0.490313	0.541265	0.643559	0.811615	0.864378	0.962519
	T-test (Male vs females)	0.503688	0.193251	0.718954	0.762363	0.51421	0.245277	0.12293	0.355251	0.733167	0.669594	0.105255	0.542956	0.424721	0.0541761	0.821127	0.386251	0.925236	0.762931	0.96386	0.952005	0.771379	0.7916
	T-test (WT vs KIV)	0.780826	0.749168	0.176211	0.621269	0.000173836	0.117401	0.000682296	0.322745	0.0115944	0.0109529	0.0240203
*Data were normalized to data of WT with SCT (% WT-SCT).

## Sheet: Fig. 3 EET effects
Fig. 3 EET effects	Frontal Cortex		Hippocampus		Heart		Lung		Liver		Spleen		Intestine		Kidney		Thymus		Muscle		Serum
Two-way ANOVA	F value	p value	F value	p value	F value	p value	F value	p value	F value	p value	F value	p value	F value	p value	F value	p value	F value	p value	F value	p value	F value	p value
Genotype	1.7	0.1993	0.487	0.489	2.34	0.1335	0.154	0.6969	5.35	0.0258	0.202	0.6552	0.213	0.647	0.0969	0.7571	1.8	0.1872	2.4	0.1291	1.24	0.271
Treatment	2.52	0.1204	29.2	< 0.0001	3.62	0.064	2.61	0.1135	0.304	0.5845	0.00922	0.924	0.977	0.3286	0.584	0.4488	17.1	0.0002	11.9	0.0013	8.41	0.006
Interaction	1.76	0.1925	0.463	0.5	2.34	0.1335	0.154	0.6969	0.29	0.5933	0.208	0.6507	0.219	0.6424	0.111	0.7411	1.82	0.1847	2.43	0.127	1.26	0.2673
Bonferroni multiple comparisons
Genotype Effects (WT vs KIV)
SCT	0.0145	P > 0.05	0.0128	P > 0.05	0	P > 0.05	0	P > 0.05	1.94	P > 0.05	0.00458	P > 0.05	0.00467	P > 0.05	0.0152	P > 0.05	0.00549	P > 0.05	0.00614	P > 0.05	0.00638	P > 0.05
EET	1.84	P > 0.05	0.952	P > 0.05	2.11	P > 0.05	0.561	P > 0.05	1.31	P > 0.05	0.626	P > 0.05	0.65	P > 0.05	0.45	P > 0.05	1.94	P > 0.05	2.25	P > 0.05	1.56	P > 0.05
Treatment Effects (SCT vs EET)
WT	1.99	P > 0.05	4.36	P < 0.001 *	2.49	P < 0.05 *	0.875	P > 0.05	1.94	P > 0.05	0.381	P > 0.05	0.364	P > 0.05	0.784	P > 0.05	4.27	P < 0.001 ***	1.37	P > 0.05	1.24	P > 0.05
KIV	0.191	P > 0.05	3.16	P < 0.01 *	0.257	P > 0.05	1.41	P > 0.05	1.31	P > 0.05	0.261	P > 0.05	1.04	P > 0.05	0.302	P > 0.05	1.09	P > 0.05	3.46	P < 0.01 **	2.88	P < 0.05 *
	WT-EET	WT-EET	WT-EET	WT-EET	WT-EET	WT-EET	WT-EET	WT-EET	WT-EET	WT-EET	WT-EET	KIV-EET	KIV-EET	KIV-EET	KIV-EET	KIV-EET	KIV-EET	KIV-EET	KIV-EET	KIV-EET	KIV-EET	KIV-EET	WT-SCT	WT-SCT	WT-SCT	WT-SCT	WT-SCT	WT-SCT	WT-SCT	WT-SCT	WT-SCT	WT-SCT	WT-SCT	KIV-SCT	KIV-SCT	KIV-SCT	KIV-SCT	KIV-SCT	KIV-SCT	KIV-SCT	KIV-SCT	KIV-SCT	KIV-SCT	KIV-SCT
	Frontal Cortex	Hippocampus	Heart	Lung	Liver	Spleen	Intestine	Kidney	Thymus	Muscle	Serum	Frontal Cortex	Hippocampus	Heart	Lung	Liver	Spleen	Intestine	Kidney	Thymus	Muscle	Serum	Frontal Cortex	Hippocampus	Heart	Lung	Liver	Spleen	Intestine	Kidney	Thymus	Muscle	Serum	Frontal Cortex	Hippocampus	Heart	Lung	Liver	Spleen	Intestine	Kidney	Thymus	Muscle	Serum
Number of values	10	12	12	12	9	10	11	12	12	12	10	12	10	10	11	12	12	12	11	10	11	12	11	12	12	11	12	12	12	12	11	11	12	12	12	12	11	12	12	12	12	11	10	11
Minimum	94	97	34	63	76	46	19	65	82	51	68	62	111	76	61	47	20	43	53	76	74	85	52	48	69	68	53	50	61	52	21	54	52	45	48	56	59	77	55	45	54	57	86	69
25% Percentile	108	134.3	55.75	87.5	77.5	71.75	45	77.75	141.5	75.5	79	72	137	78	87	69.75	46.75	92.75	84	106	137	108.3	92	76	82.5	83	71.5	60.5	72.75	65.5	59	84	83.75	66	63	76	73	92.25	75.5	53.5	78.75	88	92.5	81
Median	120	171	71	114	79	89.5	97	90	168.5	114	101.5	102	161.5	86.5	119	93.5	104	120.5	93	122.5	162	144	98	89.5	94	102	102	86	92	102	106	97	104	90.5	114.5	89.5	103	99.5	96.5	107	99.5	107	100	105
75% Percentile	146	249	91.5	126	85.5	113.8	150	104.8	200	176	151	125.8	201.3	115.8	146	105.8	163	151.8	120	129.8	197	166.8	120	137.3	113.8	106	124.8	132	137.8	136.8	128	129	116.5	145.3	119.3	129.3	112	110.5	129.5	138.8	119.5	116	108.3	112
Maximum	156	311	111	180	91	139	217	116	211	200	210	151	229	139	160	125	206	186	146	136	217	182	124	169	145	151	162	181	150	149	195	142	139	156	139	154	159	120	155	152	145	123	113	117
Mean	125	186.1	74.17	110.8	81.44	92.8	106.7	91.42	162.8	121.3	116.7	102.3	166.6	97.2	117.6	88.5	104.8	118.6	96.45	116.9	156.4	137.7	99.91	100.1	100	100	99.92	100.1	100.1	100	100	100	100.1	100.1	99.83	100	100	100	100	100	99.83	100.1	99.9	100
Std. Deviation	21.39	69.43	23.34	30.8	5.028	28.71	59.89	15.83	43.22	50.02	46.97	28.79	38.51	22.28	33.52	22.92	61.94	39.65	25.52	18.31	44.25	31.44	21.12	40.73	23.84	21.61	32.3	45.24	32.49	34.54	46.87	28.03	24.92	38.59	32.01	30.87	30.24	12.02	32.21	39.8	27.79	20.3	8.888	16.15
Std. Error	6.764	20.04	6.737	8.89	1.676	9.078	18.06	4.57	12.48	14.44	14.85	8.312	12.18	7.044	10.11	6.617	17.88	11.45	7.695	5.792	13.34	9.077	6.367	11.76	6.882	6.517	9.325	13.06	9.38	9.971	14.13	8.451	7.193	11.14	9.239	8.91	9.118	3.468	9.299	11.49	8.022	6.121	2.81	4.869
Lower 95% CI of mean	109.7	142	59.34	91.18	77.58	72.26	66.5	81.36	135.4	89.56	83.1	84.04	139	81.27	95.12	73.94	65.4	93.39	79.31	103.8	126.6	117.7	85.72	74.2	84.85	85.48	79.39	71.34	79.44	78.05	68.51	81.17	84.25	75.57	79.5	80.39	79.68	92.37	79.53	74.71	82.18	86.45	93.54	89.15
Upper 95% CI of mean	140.3	230.2	89	130.3	85.31	113.3	147	101.5	190.3	153.1	150.3	120.6	194.2	113.1	140.2	103.1	144.1	143.8	113.6	130	186.1	157.6	114.1	126	115.1	114.5	120.4	128.8	120.7	121.9	131.5	118.8	115.9	124.6	120.2	119.6	120.3	107.6	120.5	125.3	117.5	113.7	106.3	110.8
D'Agostino & Pearson omnibus normality test
K2	2.083	1.706	0.1712	2.766	1.776	0.1072	0.3186	0.6944	2.476	1.876	2.294	0.866	0.6285	1.964	1.479	0.4883	1.098	0.1675	0.7297	5.393	0.8495	1.374	4.148	1.178	1.669	5.862	0.2722	1.742	1.823	1.773	0.7961	0.3032	0.1529	1.91	2.036	1.155	0.687	0.08383	1.088	3.246	0.3022	2.67	0.4525	2.065
P value	0.353	0.4262	0.918	0.2508	0.4114	0.9478	0.8528	0.7067	0.2899	0.3915	0.3175	0.6486	0.7303	0.3746	0.4774	0.7834	0.5776	0.9197	0.6943	0.0674	0.6539	0.5031	0.1257	0.555	0.4341	0.0534	0.8727	0.4186	0.402	0.4121	0.6716	0.8593	0.9264	0.3848	0.3613	0.5612	0.7093	0.9589	0.5804	0.1973	0.8598	0.2632	0.7975	0.3561
Passed normality test (alpha=0.05)?	Yes	Yes	Yes	Yes	Yes	Yes	Yes	Yes	Yes	Yes	Yes	Yes	Yes	Yes	Yes	Yes	Yes	Yes	Yes	Yes	Yes	Yes	Yes	Yes	Yes	Yes	Yes	Yes	Yes	Yes	Yes	Yes	Yes	Yes	Yes	Yes	Yes	Yes	Yes	Yes	Yes	Yes	Yes	Yes
P value summary	ns	ns	ns	ns	ns	ns	ns	ns	ns	ns	ns	ns	ns	ns	ns	ns	ns	ns	ns	ns	ns	ns	ns	ns	ns	ns	ns	ns	ns	ns	ns	ns	ns	ns	ns	ns	ns	ns	ns	ns	ns	ns	ns	ns
Shapiro-Wilk normality test
W	0.9242	0.9013	0.9707	0.9534	0.9075	0.9752	0.971	0.9713	0.871	0.9237	0.8939	0.9375	0.9582	0.8587	0.9284	0.9648	0.9506	0.9856	0.9653	0.8811	0.9437	0.9455	0.9109	0.9044	0.9188	0.9146	0.9672	0.8782	0.8864	0.9293	0.9647	0.9565	0.9753	0.9205	0.8816	0.9429	0.9593	0.9769	0.956	0.9012	0.9824	0.9207	0.9637	0.864
P value	0.3931	0.165	0.9175	0.6871	0.299	0.9345	0.8966	0.9243	0.0672	0.3185	0.1877	0.466	0.7655	0.0737	0.3947	0.849	0.6461	0.9972	0.8353	0.1342	0.5648	0.5718	0.2501	0.1808	0.2759	0.2762	0.8798	0.0832	0.1059	0.3731	0.8289	0.728	0.9579	0.2905	0.0919	0.5371	0.7624	0.9683	0.7249	0.1645	0.9915	0.3242	0.8267	0.0648
Passed normality test (alpha=0.05)?	Yes	Yes	Yes	Yes	Yes	Yes	Yes	Yes	Yes	Yes	Yes	Yes	Yes	Yes	Yes	Yes	Yes	Yes	Yes	Yes	Yes	Yes	Yes	Yes	Yes	Yes	Yes	Yes	Yes	Yes	Yes	Yes	Yes	Yes	Yes	Yes	Yes	Yes	Yes	Yes	Yes	Yes	Yes	Yes
P value summary	ns	ns	ns	ns	ns	ns	ns	ns	ns	ns	ns	ns	ns	ns	ns	ns	ns	ns	ns	ns	ns	ns	ns	ns	ns	ns	ns	ns	ns	ns	ns	ns	ns	ns	ns	ns	ns	ns	ns	ns	ns	ns	ns	ns
	WT-EET	WT-EET	WT-EET	WT-EET	WT-EET	WT-EET	WT-EET	WT-EET	WT-EET	WT-EET	WT-EET	KIV-EET	KIV-EET	KIV-EET	KIV-EET	KIV-EET	KIV-EET	KIV-EET	KIV-EET	KIV-EET	KIV-EET	KIV-EET	WT-SCT	WT-SCT	WT-SCT	WT-SCT	WT-SCT	WT-SCT	WT-SCT	WT-SCT	WT-SCT	WT-SCT	WT-SCT	KIV-SCT	KIV-SCT	KIV-SCT	KIV-SCT	KIV-SCT	KIV-SCT	KIV-SCT	KIV-SCT	KIV-SCT	KIV-SCT	KIV-SCT
	Frontal Cortex	Hippocampus	Heart	Lung	Liver	Spleen	Intestine	Kidney	Thymus	Muscle	Serum	Frontal Cortex	Hippocampus	Heart	Lung	Liver	Spleen	Intestine	Kidney	Thymus	Muscle	Serum	Frontal Cortex	Hippocampus	Heart	Lung	Liver	Spleen	Intestine	Kidney	Thymus	Muscle	Serum	Frontal Cortex	Hippocampus	Heart	Lung	Liver	Spleen	Intestine	Kidney	Thymus	Muscle	Serum
Male N	5	6	6	6	5	4	6	6	6	6	4	6	5	5	6	6	6	6	5	5	6	6	5	6	6	5	6	6	6	6	6	6	6	6	6	6	5	6	6	6	6	6	5	5
Average	124.9	146.827	80.7444	109.913	81.3789	89.875	118.806	89.9632	159.626	104.947	121.146	100.962	127.343	102.551	110.971	98.486	99.3185	127.592	89.8333	124.759	158.18	153.94	104.6	110	87.1667	101.8	108.333	98.8333	97	99.5	100.833	102.5	102.167	79.4244	86.5784	103.901	101.099	102.795	96.3643	118.293	112.207	105.054	100.268	109.89
STDEV	23.7545	38.6048	29.0116	39.1038	5.7088	19.2716	46.283	13.9483	45.7139	41.2765	40.3408	29.0797	50.6466	17.833	34.5783	18.7718	57.6819	35.765	25.4154	7.80813	49.8611	27.4386	16.1493	37.0297	15.0787	32.5223	34.0333	50.681	28.7333	37.2921	56.9119	29.6631	20.9515	31.0716	26.3049	39.5022	37.4661	12.8376	30.095	38.8078	25.0241	16.759	10.3053	8.74764
SE	9.59651	28.4107	9.52515	12.5449	2.25655	14.2656	24.3995	6.4228	17.6563	20.4007	23.5608	11.7777	22.1596	9.97402	13.7132	9.38353	25.2788	16.2073	11.4091	8.25956	18.0097	12.8362	9.44342	16.6292	9.73279	9.66644	13.188	18.469	13.2647	14.1014	19.1355	11.4426	10.1719	15.7213	13.0269	12.6435	13.5421	4.85006	13.1555	16.22	11.3058	8.29327	4.04145	7.25338
Female N	5	6	6	6	4	6	5	6	6	6	6	6	6	5	5	6	6	6	6	5	5	6	6	6	6	6	6	6	6	6	5	5	6	6	6	6	6	6	6	6	6	5	5	6
Average	125.29	225.215	67.558	111.494	81.465	94.625	92.2878	92.8832	166.09	137.676	113.705	103.807	180.906	91.5607	125.795	78.3419	110.263	109.596	102.144	109.192	154.316	121.34	96	90.1667	112.833	98.5	91.5	101.333	103.167	100.5	99	97	98	120.576	113.255	96.0993	99.0838	97.2053	103.636	81.7073	87.793	93.935	99.7322	91.7583
STDEV	21.7181	74.0104	15.8624	23.3826	4.94311	35.094	75.9799	18.5704	44.7236	56.1	54.7156	31.3136	35.9654	26.9379	34.2983	23.7996	70.9644	44.6528	26.5002	23.5598	41.8018	28.0066	25.3535	45.1992	25.0553	9.07193	31.1047	43.9348	38.3949	35.1212	37.9671	29.0431	30.2721	35.791	33.4827	22.6537	26.6214	11.2674	36.702	34.1121	26.5218	24.4192	8.79612	16.8989
SE	9.71264	30.2146	6.47581	9.54591	2.47155	14.3271	33.9793	7.58134	18.2583	22.9027	22.3376	12.7837	14.6828	12.047	15.3387	9.71613	28.9711	18.2294	10.8186	10.5363	18.6944	11.4337	10.3505	18.4525	10.2288	3.7036	12.6984	17.9363	15.6746	14.3382	16.9794	12.9885	12.3585	14.6116	13.6693	9.24834	10.8681	4.59991	14.9835	13.9262	10.8275	10.9206	3.93374	6.89895
Male + Female N	10	12	12	12	9	10	11	12	12	12	10	12	11	10	11	12	12	12	11	10	11	12	11	12	12	11	12	12	12	12	11	11	12	12	12	12	11	12	12	12	12	11	10	11
Average	125.095	186.021	74.1512	110.703	81.4172	92.725	106.752	91.4232	162.858	121.311	116.681	102.384	156.559	97.056	117.709	88.4139	104.791	118.594	96.5484	116.976	156.424	137.64	99.9091	100.083	100	100	99.9167	100.083	100.083	100	100	100	100.083	100	99.9167	100	100	100	100	100	100	100	100	100
STDEV	21.4584	69.5918	23.3318	30.7287	5.0458	28.5313	59.7663	15.7326	43.2489	49.9714	47.1216	28.8494	49.5504	22.3026	33.5903	22.9849	61.9201	39.6995	25.5116	18.4689	44.1146	31.4421	21.1161	40.733	23.8404	21.6148	32.3038	45.2397	32.4918	34.5411	46.8722	28.0286	24.9161	38.5091	31.9091	30.9701	30.281	11.8802	32.2242	39.7307	27.6934	20.3143	9.03695	16.2191
SE	6.78576	20.0894	6.7353	8.8706	1.68193	9.02238	18.0202	4.5416	12.4849	14.4255	14.9012	8.3281	14.94	7.0527	10.1279	6.63516	17.8748	11.4603	7.69203	5.84039	13.301	9.07654	6.36675	11.7586	6.88212	6.51711	9.32531	13.0596	9.37959	9.97117	14.1325	8.45093	7.19265	11.1166	9.21137	8.94031	9.13007	3.42951	9.30232	11.4693	7.99441	6.12498	2.85773	4.89023
sample skewness	0.160652	0.790001	0.0758816	0.774439	0.989161	0.194613	0.350207	-0.0184546	-0.963062	0.308364	1.01532	-0.0312746	-0.436756	0.959466	-0.455504	-0.369193	0.277331	-0.240634	0.406658	-1.34693	-0.574258	-0.256354	-1.0698	0.609487	0.805453	1.10271	0.286089	0.821809	0.570396	0.0103398	0.301464	-0.169818	-0.199661	0.28346	-0.522082	0.479875	0.500707	-0.177412	0.361637	-0.253584	-0.00690534	-1.00613	-0.214792	-0.898967
sample kurtousis	-1.55967	-0.541471	-0.572873	1.33481	-0.0394459	-0.468187	-0.408854	-1.00321	0.1564	-1.28663	0.111507	-1.03175	0.511063	-0.376112	-1.12378	-0.613748	-1.04679	-0.0746207	0.455992	1.75728	-0.156074	-1.16285	1.51909	-0.666383	-0.198104	2.62444	-0.464126	-0.33137	-1.08762	-1.32103	0.735848	-0.720491	-0.00199079	-1.30182	-1.1986	-0.906281	-0.0161074	-0.206308	-0.989772	-1.56581	-0.713436	0.657701	-0.913037	-0.560418
JB test statistics	1.05659	1.3948	0.175608	2.09037	1.46824	0.154456	0.301465	0.5039	1.86721	1.01788	1.72332	0.534205	0.46943	1.59323	0.959208	0.46095	0.701704	0.118594	0.39848	4.31037	0.615747	0.807542	3.15586	0.964982	1.31713	5.38614	0.271401	1.40564	1.24216	0.872771	0.414789	0.290795	0.0797311	1.00806	1.26346	0.871233	0.459749	0.0842312	0.751386	1.35449	0.254591	2.05416	0.424241	1.62554
Jarque-Bera test p	0.589611	0.497879	0.91594	0.351627	0.479927	0.925679	0.860078	0.777284	0.393135	0.601133	0.422461	0.765594	0.790796	0.450851	0.619028	0.794156	0.704088	0.942427	0.819353	0.115881	0.735008	0.667797	0.206402	0.617244	0.517593	0.0676729	0.873104	0.495186	0.537365	0.646369	0.812699	0.864679	0.960919	0.60409	0.531672	0.646866	0.794633	0.958759	0.686813	0.508014	0.880474	0.358051	0.808867	0.443627
T-test (Male vs females)	0.979049	0.0442361	0.351674	0.933918	0.981694	0.813322	0.492988	0.764434	0.80946	0.27648	0.822783	0.873681	0.0704108	0.468654	0.495365	0.134616	0.775396	0.458822	0.454716	0.198386	0.893769	0.0690256	0.530074	0.425135	0.0570694	0.81574	0.392172	0.929058	0.75925	0.962804	0.952466	0.764312	0.787252	0.0593484	0.155886	0.683617	0.919178	0.441446	0.715301	0.113503	0.132034	0.39415	0.931748	0.0593283
T-test (WT vs KIV)	0.0529758	0.259313	0.0298525	0.606809	0.383667	0.577404	0.578452	0.564372	0.00543757	0.0896555	0.227107
T-test (SCT vs EET)	0.0139181	0.00127497	0.0135463	0.349192	0.107005	0.661156	0.73983	0.442097	0.00306547	0.226911	0.302351	0.86527	0.00350104	0.804499	0.20881	0.13512	0.814271	0.263772	0.759642	0.0604335	0.000837787	0.00186927
*Data of EET groups were normalized to the data of respective genotype SCT group (WT-EET to WT-SCT or KIV-EET to KIV SCT)

## Sheet: Fig. 4 Correlation
Fig. 4	All groups
r	FC	HIP	Heart	Lung	Liver	Spleen	Intestine	Kidney	Thymus	Muscle	Serum
FC	1	0.31	-0.2	0.21	-0.38	-0.04	-0.45	-0.16	-0.16	-0.08	-0.3
HIP	0.31	1	-0.41	0.05	-0.51	-0.09	-0.52	-0.01	0.21	-0.18	0.14
Heart	-0.2	-0.41	1	-0.01	0.06	-0.01	0.11	0.36	-0.08	0.05	-0.11
Lung	0.21	0.05	-0.01	1	-0.02	0.68	0.21	0.13	-0.03	0.1	0.34
Liver	-0.38	-0.51	0.06	-0.02	1	0.08	0.64	-0.31	-0.2	-0.45	-0.17
Spleen	-0.04	-0.09	-0.01	0.68	0.08	1	0.27	-0.1	0.03	0.14	0.41
Intestine	-0.45	-0.52	0.11	0.21	0.64	0.27	1	-0.24	-0.25	0.06	0.09
Kidney	-0.16	-0.01	0.36	0.13	-0.31	-0.1	-0.24	1	0.19	0.31	0.26
Thymus	-0.16	0.21	-0.08	-0.03	-0.2	0.03	-0.25	0.19	1	0.19	0.76
Muscle	-0.08	-0.18	0.05	0.1	-0.45	0.14	0.06	0.31	0.19	1	0.4
Serum	-0.3	0.14	-0.11	0.34	-0.17	0.41	0.09	0.26	0.76	0.4	1
P values	FC	HIP	Heart	Lung	Liver	Spleen	Intestine	Kidney	Thymus	Muscle	Serum
FC	NA	0.146	0.343	0.344	0.065	0.841	0.026	0.467	0.491	0.709	0.187
HIP	0.146	NA	0.044	0.814	0.011	0.681	0.009	0.979	0.342	0.435	0.55
Heart	0.343	0.044	NA	0.946	0.788	0.966	0.6	0.08	0.736	0.817	0.634
Lung	0.344	0.814	0.946	NA	0.93	0.001	0.328	0.565	0.894	0.663	0.138
Liver	0.065	0.011	0.788	0.93	NA	0.708	0.001	0.144	0.381	0.037	0.462
Spleen	0.841	0.681	0.966	0.001	0.708	NA	0.209	0.635	0.905	0.539	0.067
Intestine	0.026	0.009	0.6	0.328	0.001	0.209	NA	0.26	0.259	0.787	0.709
Kidney	0.467	0.979	0.08	0.565	0.144	0.635	0.26	NA	0.401	0.157	0.259
Thymus	0.491	0.342	0.736	0.894	0.381	0.905	0.259	0.401	NA	0.424	0
Muscle	0.709	0.435	0.817	0.663	0.037	0.539	0.787	0.157	0.424	NA	0.086
Serum	0.187	0.55	0.634	0.138	0.462	0.067	0.709	0.259	0	0.086	NA

## Sheet: Fig 5 Correlation in WT KIV
Fig. 5a	WT only													Fig. 5b	KIV only
r	FC	HIP	Heart	Lung	Liver	Spleen	Intestine	Kidney	Thymus	Muscle	Serum				FC	HIP	Heart	Lung	Liver	Spleen	Intestine	Kidney	Thymus	Muscle	Serum
FC	1	0.17	-0.4	-0.17	0.2	0.05	-0.04	-0.36	-0.02	-0.01	-0.09			FC	1	0.26	-0.05	0.62	-0.36	0.18	-0.22	-0.01	-0.29	-0.2	-0.13
HIP	0.17	1	-0.5	0.37	-0.33	0	-0.49	-0.14	0.3	-0.47	0.42			HIP	0.26	1	-0.22	0.15	-0.69	0.11	-0.58	0.36	-0.07	0.28	0.42
Heart	-0.4	-0.5	1	-0.15	-0.03	0.14	-0.07	0.58	-0.17	0.34	-0.08			Heart	-0.05	-0.22	1	-0.03	0.1	-0.12	0.24	0.12	0.19	-0.27	-0.2
Lung	-0.17	0.37	-0.15	1	-0.15	0.17	-0.37	0.36	0.47	0.11	0.56			Lung	0.62	0.15	-0.03	1	-0.34	0.7	0.04	0.01	-0.5	0.16	0.09
Liver	0.2	-0.33	-0.03	-0.15	1	-0.27	0.51	-0.04	-0.46	-0.32	-0.53			Liver	-0.36	-0.69	0.1	-0.34	1	-0.12	0.38	-0.75	-0.29	-0.6	-0.64
Spleen	0.05	0	0.14	0.17	-0.27	1	-0.12	-0.25	0.31	0.6	0.34			Spleen	0.18	0.11	-0.12	0.7	-0.12	1	0.08	-0.12	-0.28	0.11	0.35
Intestine	-0.04	-0.49	-0.07	-0.37	0.51	-0.12	1	-0.23	-0.77	0.11	-0.82			Intestine	-0.22	-0.58	0.24	0.04	0.38	0.08	1	-0.53	-0.2	0.17	-0.3
Kidney	-0.36	-0.14	0.58	0.36	-0.04	-0.25	-0.23	1	0.2	0.27	-0.01			Kidney	-0.01	0.36	0.12	0.01	-0.75	-0.12	-0.53	1	0.59	0.36	0.59
Thymus	-0.02	0.3	-0.17	0.47	-0.46	0.31	-0.77	0.2	1	0.29	0.94			Thymus	-0.35	0	0.14	-0.6	0.01	-0.29	-0.21	0.22	1	0.09	0.51
Muscle	-0.01	-0.47	0.34	0.11	-0.32	0.6	0.11	0.27	0.29	1	0.26			Muscle	-0.2	0.28	-0.27	0.16	-0.6	0.11	0.17	0.36	0.37	1	0.73
Serum	-0.09	0.42	-0.08	0.56	-0.53	0.34	-0.82	-0.01	0.94	0.26	1			Serum	-0.13	0.42	-0.2	0.09	-0.64	0.35	-0.3	0.59	0.66	0.73	1
p values	FC	HIP	Heart	Lung	Liver	Spleen	Intestine	Kidney	Thymus	Muscle	Serum				FC	HIP	Heart	Lung	Liver	Spleen	Intestine	Kidney	Thymus	Muscle	Serum
FC	NA	0.596	0.202	0.593	0.53	0.885	0.897	0.245	0.956	0.981	0.813			FC	NA	0.41	0.87	0.043	0.256	0.582	0.489	0.979	0.423	0.551	0.697
HIP	0.596	NA	0.096	0.238	0.288	0.996	0.103	0.675	0.365	0.142	0.231			HIP	0.41	NA	0.499	0.664	0.012	0.724	0.049	0.252	0.842	0.407	0.203
Heart	0.202	0.096	NA	0.642	0.919	0.681	0.836	0.05	0.613	0.307	0.819			Heart	0.87	0.499	NA	0.936	0.757	0.72	0.458	0.721	0.597	0.418	0.548
Lung	0.593	0.238	0.642	NA	0.637	0.609	0.239	0.253	0.147	0.756	0.089			Lung	0.043	0.664	0.936	NA	0.313	0.016	0.912	0.981	0.172	0.648	0.801
Liver	0.53	0.288	0.919	0.637	NA	0.42	0.089	0.9	0.156	0.332	0.118			Liver	0.256	0.012	0.757	0.313	NA	0.712	0.226	0.005	0.422	0.053	0.033
Spleen	0.885	0.996	0.681	0.609	0.42	NA	0.736	0.462	0.379	0.064	0.339			Spleen	0.582	0.724	0.72	0.016	0.712	NA	0.811	0.719	0.425	0.753	0.295
Intestine	0.897	0.103	0.836	0.239	0.089	0.736	NA	0.463	0.005	0.74	0.004			Intestine	0.489	0.049	0.458	0.912	0.226	0.811	NA	0.077	0.573	0.621	0.376
Kidney	0.245	0.675	0.05	0.253	0.9	0.462	0.463	NA	0.561	0.424	0.984			Kidney	0.979	0.252	0.721	0.981	0.005	0.719	0.077	NA	0.072	0.274	0.055
Thymus	0.956	0.365	0.613	0.147	0.156	0.379	0.005	0.561	NA	0.409	0			Thymus	0.294	0.995	0.691	0.065	0.976	0.38	0.544	0.519	NA	0.815	0.135
Muscle	0.981	0.142	0.307	0.756	0.332	0.064	0.74	0.424	0.409	NA	0.493			Muscle	0.551	0.407	0.418	0.648	0.053	0.753	0.621	0.274	0.322	NA	0.016
Serum	0.813	0.231	0.819	0.089	0.118	0.339	0.004	0.984	0	0.493	NA			Serum	0.697	0.203	0.548	0.801	0.033	0.295	0.376	0.055	0.052	0.016	NA

## Sheet: Additional Correlation EET SCT
Additional	SCT only														EET only
r	FC	HIP	Heart	Lung	Liver	Spleen	Intestine	Kidney	Thymus	Muscle	Serum				FC	HIP	Heart	Lung	Liver	Spleen	Intestine	Kidney	Thymus	Muscle	Serum
FC	1	0.23	-0.17	0.45	-0.16	0.08	-0.26	-0.36	-0.29	0.19	-0.2			FC	1	0.54	-0.41	0	-0.72	-0.11	-0.7	0.17	-0.05	-0.36	-0.36
HIP	0.23	1	0.03	0.47	-0.06	-0.58	-0.56	0.26	-0.11	-0.46	-0.12			HIP	0.54	1	-0.46	-0.13	-0.53	-0.27	-0.62	-0.05	-0.03	-0.39	-0.39
Heart	-0.17	0.03	1	-0.16	-0.45	-0.42	-0.18	0.59	0.27	0.33	0.12			Heart	-0.41	-0.46	1	0.41	0.38	0.65	0.49	-0.15	-0.02	0.05	0.5
Lung	0.45	0.47	-0.16	1	0.15	0.22	0.1	0.17	-0.03	-0.36	0.19			Lung	0	-0.13	0.41	1	-0.06	0.84	0.3	0.12	-0.13	0.37	0.37
Liver	-0.16	-0.06	-0.45	0.15	1	0.11	0.57	-0.29	0.17	-0.76	0.09			Liver	-0.72	-0.53	0.38	-0.06	1	0.22	0.7	-0.45	-0.1	-0.11	-0.04
Spleen	0.08	-0.58	-0.42	0.22	0.11	1	0.46	-0.22	0.25	0.5	0.19			Spleen	-0.11	-0.27	0.65	0.84	0.22	1	0.27	-0.05	-0.1	-0.02	0.36
Intestine	-0.26	-0.56	-0.18	0.1	0.57	0.46	1	-0.36	0.17	-0.4	0.36			Intestine	-0.7	-0.62	0.49	0.3	0.7	0.27	1	-0.12	-0.37	0.42	0.09
Kidney	-0.36	0.26	0.59	0.17	-0.29	-0.22	-0.36	1	0.32	0.12	0.08			Kidney	0.17	-0.05	-0.15	0.12	-0.45	-0.05	-0.12	1	0.11	0.6	0.52
Thymus	-0.29	-0.11	0.27	-0.03	0.17	0.25	0.17	0.32	1	-0.06	0.77			Thymus	-0.05	-0.03	-0.02	-0.13	-0.1	-0.1	-0.37	0.11	1	0.23	0.69
Muscle	0.19	-0.46	0.33	-0.36	-0.76	0.5	-0.4	0.12	-0.06	1	-0.26			Muscle	-0.36	-0.39	0.05	0.37	-0.11	-0.02	0.42	0.6	0.23	1	0.68
Serum	-0.2	-0.12	0.12	0.19	0.09	0.19	0.36	0.08	0.77	-0.26	1			Serum	-0.36	-0.39	0.5	0.37	-0.04	0.36	0.09	0.52	0.69	0.68	1
p values	FC	HIP	Heart	Lung	Liver	Spleen	Intestine	Kidney	Thymus	Muscle	Serum				FC	HIP	Heart	Lung	Liver	Spleen	Intestine	Kidney	Thymus	Muscle	Serum
FC	NA	0.474	0.602	0.161	0.63	0.812	0.421	0.254	0.42	0.584	0.561			FC	NA	0.067	0.184	0.991	0.008	0.748	0.011	0.603	0.87	0.281	0.307
HIP	0.474	NA	0.933	0.144	0.862	0.049	0.06	0.415	0.765	0.157	0.729			HIP	0.067	NA	0.13	0.691	0.078	0.421	0.032	0.876	0.915	0.239	0.269
Heart	0.602	0.933	NA	0.632	0.146	0.169	0.581	0.041	0.45	0.325	0.717			Heart	0.184	0.13	NA	0.183	0.222	0.03	0.107	0.642	0.941	0.879	0.14
Lung	0.161	0.144	0.632	NA	0.651	0.514	0.77	0.623	0.939	0.282	0.59			Lung	0.991	0.691	0.183	NA	0.845	0.001	0.339	0.709	0.683	0.259	0.294
Liver	0.63	0.862	0.146	0.651	NA	0.73	0.053	0.361	0.636	0.007	0.789			Liver	0.008	0.078	0.222	0.845	NA	0.509	0.011	0.145	0.754	0.743	0.917
Spleen	0.812	0.049	0.169	0.514	0.73	NA	0.131	0.485	0.486	0.12	0.57			Spleen	0.748	0.421	0.03	0.001	0.509	NA	0.415	0.879	0.761	0.95	0.31
Intestine	0.421	0.06	0.581	0.77	0.053	0.131	NA	0.243	0.635	0.225	0.281			Intestine	0.011	0.032	0.107	0.339	0.011	0.415	NA	0.715	0.231	0.2	0.794
Kidney	0.254	0.415	0.041	0.623	0.361	0.485	0.243	NA	0.37	0.734	0.809			Kidney	0.603	0.876	0.642	0.709	0.145	0.879	0.715	NA	0.733	0.052	0.12
Thymus	0.42	0.765	0.45	0.939	0.636	0.486	0.635	0.37	NA	0.88	0.015			Thymus	0.87	0.915	0.941	0.683	0.754	0.761	0.231	0.733	NA	0.49	0.026
Muscle	0.584	0.157	0.325	0.282	0.007	0.12	0.225	0.734	0.88	NA	0.463			Muscle	0.281	0.239	0.879	0.259	0.743	0.95	0.2	0.052	0.49	NA	0.042
Serum	0.561	0.729	0.717	0.59	0.789	0.57	0.281	0.809	0.015	0.463	NA			Serum	0.307	0.269	0.14	0.294	0.917	0.31	0.794	0.12	0.026	0.042	NA

## Sheet: Fig. 7 PLS-DA VIP
Fig. 7 PLS-DA on BDNF across 11 tissues				X: 11 tissues		Y: Genotype, Treatment, Sex						ON GENOTYPE	Suppl. Fig. 7, PLS-DA on BDNF by genotypes				X: 11 tissues		Y: Treatment						ON Treatment	Suppl. Fig. 7, PLS-DA on BDNF by genotypes				X: 11 tissues		Y: Treatment
comp1		comp2		comp3		comp4			comp5			AVG filled	comp1	comp2	comp3	comp4	comp5								AVG filled	comp1	comp2	comp3	comp4	comp5
Min.	:0.03286	Min.	:0.2085	Min.	:0.2670	Min.	:0.6634	Min.	:0.7144				Min.	:0.1634	Min.	:0.2008	Min.	:0.4169	Min.	:0.4187	Min.	:0.4231				Min.	:0.001221	Min.	:0.4424	Min.	:0.4848	Min.	:0.4831	Min.	:0.4937
1st	Qu.:0.47193	1st	Qu.:0.7519	1st	Qu.:0.8223	1st	Qu.:0.8265	1st	Qu.:0.8325				1st	Qu.:0.1880	1st	Qu.:0.4455	1st	Qu.:0.4577	1st	Qu.:0.4778	1st	Qu.:0.5066				1st	Qu.:0.406642	1st	Qu.:0.5421	1st	Qu.:0.5553	1st	Qu.:0.5551	1st	Qu.:0.5588
Median	:0.63938	Median	:0.9557	Median	:1.0267	Median	:1.0107	Median	:0.9925				Median	:0.8774	Median	:0.9039	Median	:0.9274	Median	:0.9209	Median	:0.9171				Median	:0.634308	Median	:0.7345	Median	:0.7240	Median	:0.7334	Median	:0.7325
Mean	:0.83967	Mean	:0.9201	Mean	:0.9546	Mean	:0.9804	Mean	:0.9835				Mean	:0.8277	Mean	:0.8891	Mean	:0.9075	Mean	:0.9103	Mean	:0.9143				Mean	:0.831968	Mean	:0.9094	Mean	:0.9132	Mean	:0.9150	Mean	:0.9161
3rd	Qu.:1.31826	3rd	Qu.:1.2678	3rd	Qu.:1.2029	3rd	Qu.:1.1556	3rd	Qu.:1.1345				3rd	Qu.:1.2314	3rd	Qu.:1.2153	3rd	Qu.:1.2007	3rd	Qu.:1.2066	3rd	Qu.:1.2050				3rd	Qu.:1.278529	3rd	Qu.:1.2423	3rd	Qu.:1.2371	3rd	Qu.:1.2355	3rd	Qu.:1.2338
Max.	:1.73238	Max.	:1.3893	Max.	:1.2631	Max.	:1.2143	Max.	:1.2232				Max.	:1.8398	Max.	:1.7451	Max.	:1.7264	Max.	:1.7129	Max.	:1.7038				Max.	:1.753573	Max.	:1.6713	Max.	:1.6663	Max.	:1.6604	Max.	:1.6592
VIP score	comp1	comp2	comp3	comp4	comp5								VIP scores	comp1	comp2	comp3	comp4	comp5								VIP scores	comp1	comp2	comp3	comp4	comp5
FCortex	1.16125	0.955663	0.860027	0.845855	0.834124								FCortex	1.26976	1.2106	1.19606	1.19638	1.1928								FCortex	0.00122072	0.486631	0.48477	0.483055	0.49491
Hippocampus	1.47527	1.371	1.24633	1.21429	1.22323								Hippocampus	0.870989	0.96604	0.961872	0.956193	0.951112								Hippocampus	1.75357	1.67126	1.66631	1.66041	1.65925
Heart	0.79335	1.03316	1.02675	1.01065	0.992459								Heart	0.163408	0.410238	0.41688	0.418722	0.423076								Heart	1.40295	1.36625	1.35668	1.35753	1.35545
Lung	0.581991	0.685642	0.626802	0.705771	0.714364								Lung	0.878934	0.84184	0.83525	0.828607	0.840207								Lung	0.361501	0.442356	0.48477	0.492277	0.493713
Liver	1.59975	1.20523	1.16006	1.13229	1.11158								Liver	1.46724	1.39086	1.36993	1.37121	1.36361								Liver	1.12702	1.0942	1.11079	1.10679	1.1051
Spleen	0.639383	0.818135	0.822461	0.807192	0.830945								Spleen	0.87744	0.903898	0.927396	0.920892	0.917092								Spleen	0.634307	0.605589	0.602946	0.625494	0.62501
Intestine	1.73238	1.33042	1.22538	1.17416	1.15329								Intestine	1.83984	1.74509	1.72638	1.71287	1.70376								Intestine	0.451783	0.734477	0.723992	0.733446	0.732505
Kidney	0.276276	0.208514	0.26696	0.663442	0.726045								Kidney	0.18939	0.419203	0.4277	0.439033	0.493478								Kidney	0.159915	0.497019	0.518655	0.520323	0.52022
Thymus	0.385391	0.855523	0.822238	0.882151	0.910564								Thymus	0.186538	0.200842	0.43396	0.436177	0.434908								Thymus	1.15411	1.11827	1.11743	1.11345	1.11223
Muscle	0.0328586	0.268647	1.18043	1.1371	1.11564								Muscle	0.16774	0.47189	0.481432	0.516561	0.519648								Muscle	0.619174	0.587109	0.59187	0.589877	0.597417
Serum	0.558461	1.38926	1.2631	1.21114	1.20648								Serum	1.19305	1.22009	1.20524	1.21673	1.21725								Serum	1.4861	1.40074	1.38683	1.38268	1.38127
